# Supplementary material for: SARS-CoV-2 Antibody Effectiveness Is Influenced by Non-Epitope Mutation/Binding-Induced Denaturation of the Epitope 3D Architecture
Source: Pathogens. 2022 Nov 29;11(12):1437. doi: 10.3390/pathogens11121437 (PMC9787365; doi:10.3390/pathogens11121437)
Supplement: Supplementary file 1 [file pathogens-11-01437-s001.zip]

Archive with 1 entries (1 files):
- pathogens-2022462-supplementary.pdf
